# Supplementary material for: Exotic Spectra and Lattice Vibrations of Ice X Using the DFT Method
Source: Molecules. 2018 Oct 26;23(11):2780. doi: 10.3390/molecules23112780 (PMC6278396; doi:10.3390/molecules23112780)
Supplement: Supplementary file 1 [file molecules-23-02780-s001.zip]

Archive with 6 entries (5 files):
- SupplementFiles/S1.mp4
- SupplementFiles/S2.mp4
- SupplementFiles/S3.mp4
- SupplementFiles/S4.mp4
- SupplementFiles/S5.mp4
- SupplementFiles/
